# Supplementary material for: Frozen Ready-to-(h)eat Meals: Evolution of Their Quality during a Real-Time Short Shelf Life
Source: Foods. 2023 Mar 3;12(5):1087. doi: 10.3390/foods12051087 (PMC10000526; doi:10.3390/foods12051087)
Supplement: Supplementary file 1 [file foods-12-01087-s001.zip]

Archive with 3 entries (3 files):
- SENSORY ANALYSIS FORM ready-to-eat SOUP.pdf
- SENSORY ANALYSIS FORM ready-to-eat TORTELLINI.pdf
- Triangle test form.pdf
